# Supplementary material for: Opposite Modulation of RAC1 by Mutations in TRIO Is Associated with Distinct, Domain-Specific Neurodevelopmental Disorders
Source: Am J Hum Genet. 2020 Feb 27;106(3):338–55. doi: 10.1016/j.ajhg.2020.01.018 (PMC7058823; doi:10.1016/j.ajhg.2020.01.018)
Supplement: Table S1. Expanded Clinical Phenotype [file mmc2.xlsx]

## Sheet: Feuil1
Patient	1	2	3	4	5	6	7	8	9	10	11	12	13	14	15	16	17a (proband)	17b (father)	17c (paternal uncle)	18	19	20	21	22
TRIO variant
Coding change	c.3224C>T	c.3232C>T	c.3232C>T	c.3232C>T	c.3232C>T	c.3232C>G	c.3233G>A	c.3233G>A	c.3239A>T	c.3895G>A	c.4283G>A	c.4283G>A	c.4381C>A	c.4406A>G	c.4382C>T	c.4382C>T	c.4466delA	c.4466delA	c.4466delA	c.2302C>T	c.4860-2A>G	c.6092dup	c.7050del	c.7416del
Protein change	p.Thr1075Ile	p.Arg1078Trp	p.Arg1078Trp	p.Arg1078Trp	p.Arg1078Trp	p.Arg1078Gly	p.Arg1078Gln	p.Arg1078Gln	p.Asn1080Ile	p.Glu1299Lys	p.Arg1428Gln	p.Arg1428Gln	p.Pro1461Thr	p.His1469Arg	p.Pro1461Leu	p.Pro1461Leu	p.Gln1489Argfs*12	p.Gln1489Argfs*12	p.Gln1489Argfs*12	p.Gln768*	p.Arg1620Serfs10*	p.Leu2031Phefs*9	p.Val2351Cysfs*62	p.Phe2473Serfs*54
Domain	Spectrin repeat	Spectrin repeat	Spectrin repeat	Spectrin repeat	Spectrin repeat	Spectrin repeat	Spectrin repeat	Spectrin repeat	Spectrin repeat	GEFD1	GEFD1	GEFD1	GEFD1	GEFD1	GEFD1	GEFD1	GEFD1	GEFD1	GEFD1	Truncating	Truncating	Truncating	Truncating	Truncating
Inheritance	NR	De novo	De novo	De novo	De novo	De novo	De novo	De novo	De novo	De novo	De novo	Denovo	De novo	De novo	De novo	De novo	Inherited	Inherited	Inherited	NR	De novo	De novo	De novo	NR
Sex	M	M	M	M	M	M	F	F	F	M	F	F	F	M	F	F	F	M	M	F	F	M	M	M
Gestational age (weeks)	38	NR	NR	39+5	NR	Term	NR	40	40	35	41	NR	38	38+5	41+6	NR	38	NR	NR	40	38	NR	NR	40
Age at last assessment	15 years	12 years	3 years	4 years	7 years	6 years	19 years	40 years	9 years	20 months	16 years	8 years	8 years	14 years	19 years	11 years	17 months	36 years	10 years	14 years	8 years	16 years	9 years	21 months
Early developmental milestone
First smile	NR	NR	Below 36 weeks	52 weeks	NR	Normal	NR	24 weeks	NR	12 weeks	8 weeks	6 weeks	36 weeks	NR	8 weeks	28 weeks	NR	NR	NR	NR	NR	6 weeks	over 8 weeks	21 months
Sitting unsupported	12 months	NR	Milestone not achieved	36 months	36 months	7 months	10.5 months	9 months	11 months	9 months	10 months	8 months	11 months	9 months	11 months	13 months	9 months	NR	NR	NR	8 months	6 months	NR	Milestone not achieved
Walking unaided	30 months	84 months	Milestone not achieved, crawling only	Milestone not achieved	Milestone not achieved	24 months	24 months	36 months	48-60 months	Not achieved	22 months	12 months	30-36 months	17 months	21 months	24 months	17 months	NR	NR	14 months	12 months	12 months	Over 24 months	Milestone not achieved
First words	66 months	NR	Milestone not achieved	Milestone not achieved	36 months	Milestone not achieved	48-60 months	52 months	NR	24 months	NR	NR	48-60 months	60 months	NR	24-36 months	17 months	NR	NR	24 months	10 months	Delayed	Over 18 months	Milestone not achieved
Current developmental level
Learning Difficulties	+ Moderate	+ severe	+ Severe	+ Severe	+ Severe	+ Severe	+ Moderate	+ Severe (equivalent to 4-5yrs)	+ Severe	+ Moderate	missing in charts	+ Moderate	+ Global	+ Mild attends specialist school	+ Mild	+ Moderate	+ Mild	+ Mild (specialist school)	+ Mild	+	+Mild Visuospatial difficulties	+ Severe	+ Moderate	+ Severe
Language delay: Expression	+ dysarthria, high pitched voice and short sentences	+ 50 words at 7 years	+ babble only, good non-verbal communication	+ babble only	+ <10 words	+ Severe, sounds only, blows raspberries all the time	+ Immature and impaired articulation, talks fast	+ short sentences only	+ non-verbal uses Makaton	+ only a few 2 syllable words	+ very talkative	+ talkative	+	+ first sentences at 9 years	+	+ literal speech	+	NR	NR	+	+ Identified in early school years with some improvement	+ can make short sentences not always appropriate	+	+ no language development
Language delay: Comprehension	+	+	+	+	+	+ Comprehension better	+	+	+	+	+ unable to read or write	+	+	-	+	+	+	NR	NR	+	+ Identified in early school years with some improvement	-	+	+
Growth
Height	165cm (-0.69 SD)	130cm (-2.78 SD)	90cm (-1.69 SD)	94.5cm (-1.13 SD )	105cm ( -3.13 SD)	108.2cm (-1.88 SD)	155cm (-1.27 SD)	157 cm (-0.96 SD)	121.6cm (-2.02 SD)	80cm (-1.09 SD )	159.4cm (-0.43 SD)	NR	121.2cm (-1.12 SD)	153cm (-1.60 SD)	160cm (-0.5 SD)	155cm (+1.41 SD)	70cm (-2.84 SD)	167cm (-1.34 SD)	126cm (-1.96 SD)	153cm (-1.12 SD)	133.5 cm (0.52 SD)	“Normal”	141.7cm (0.62 SD)	79cm (-1.71 SD)
Weight	41.3kg (-2.06 SD)	30kg (-1.88 SD)	10.4kg (-2.96 SD)	11.7kg (-2.89 SD)	13.9kg ( -3.53 SD)	18.1kg (-1.51 SD)	40.8kg (-2.52 SD)	60 kg (0.27 SD)	20.2kg (-2.36 SD )	9.1kg (-2.51 SD)	41.1kg (-1.85 SD)	NR	21.2kg (-1.23 SD)	37.7kg (-2 SD)	62kg (+ 0.29 SD)	25th centile	7.9kg (-2.9 SD)	69.9kg (0.04 SD)	20.5kg (-2.7 SD)	38kg (-1.66 SD)	26.9 kg (-0.11 SD)	“Normal”	46.4kg (1.72 SD)	9kg (-2.9 SD)
OFC	56cm (+0.7 SD)	58cm (+2.9 SD)	53cm (+2.2 SD)	54cm (+2.7 SD)	56cm (+2.8 SD)	56cm (+3 SD)	57cm (+2.4 SD)	59.5 (+4.7 SD)	54.3cm (+1.8 SD)	43 cm ( -3.8 SD)	48 cm (-5.9 SD)	“Microcephaly”	47cm (-3.8 SD)	48.5cm (-4 SD)	56cm (+1.5SD)	53cm (0.3 SD)	42cm (-3.3 SD)	52cm (-2.1 SD)	48cm (-3.9 SD)	50cm (-3.5 SD)	46.5 cm (-4.4 SD)	53 cm (-1.4 SD)	54.7cm (1.4 SD)	42cm (-4.6 SD)
Neurological
Stereotypies	+	+	-	-	-	-	+	-	+	-	+	-	-	-	-	-	-	NR	NR	-	-	+ balancing and echolalia	-	-
Aggressive behaviour	+ temper tantrums	+	-	-	-	-	-	-	+	-	+	-	-	-	+ as a child	+ physical and verbal	-	NR	NR	-	+	-	+	-
Poor attention	+	NR	-	Uncertain	+	-	+ fixation on topics	+	-	-	-	+	+ ADHD	+	-	+ difficult to generate interest	+	NR	NR	+	+	+	+	+
Obsessive compulsive traits	+ plays repeatedly with a spinning top	NR	-	-	-	+	+	+	-	-	+	+ bites nails	-	-	-		NR	NR	NR	-	-	+	+	-
Autistic Traits	NR	NR	-	-	-	-	-	+ takes bag everywhere and repeated searching through drawers and phobia about going out.	-	- very friendly	- very sociable.	+ likes sameness	-	-	+ dislikes ticking sounds	+ poor tolerance of background noise, doesn’t like interacting with people. Fussy about food.	NR	NR	NR	NR	NR	+	NR	-
Seizures	-	-	? abnormal EEG	? suspect drop seizures not caught on EEG	-	-	+	+ from age 30 years	+	-	-	-	-	-	-	-	NR	NR	NR	-	-	-	+ age 4 yrs various types	+
Pain insensitivity	-	NR	-	-	-	-	+ high pain threshold	-	-	-	+	+ suspected	-	-	-	-	NR	NR	NR	-	NR	-	NR	-
Gastrointestinal
Infantile feeding difficulties	+ mastication and swallowing difficulties in infancy	NR	+ frequent vomiting and regurgitation	+ silent aspiration	+ and failure to thrive	-	+	-	-	+ GORD	-	-	+	+	+	+ vomited after taking bottle	+	NR	NR	+	-	-	-	+
Nutritional support	-	NR	-	+ PEG	-	-	-	-	-	+ NG feeding until 14 months	-	-	-	-	-	-	Dietician	NR	NR	-	-	-	-	+ PEG
Constipation	-	+	-	+	-	-	-	-	-	+	+	+	-	-	-	-	NR			+	+	-	-	+
Skeletal
Short tapering digits	-	NR	+	-	+	-	-	-	-	-	+	-	-	+	-	+ minimal	+	+	+	-	-	-	+ 5th finger	-
Scoliosis	+ age 12 mts & surgery age 15 years	NR	+ scoliotic posture	-	-	+ mild thoracic kyphoscoliosis	+	-	-	-	-	-	+ thoracolumbar	-	-	-	+ Rotational	+ Rotational thoracolumbar	-	-	-	-	+ lumbar	-
Structural Cardiac	-	-	-	-	-	-	-	-	-	-	-	+ ASD	-	-	-	-	2 VSDs and PFO	NR	-	-	-	-	-	-
Dysmorphism	High forehead with frontal bossing, hypertelorism, high and large nasal bridge, low hanging columella, nasal alae hypoplasia, wave-shaped superior lip, small chin, prominent anthelix	High forehead with frontal bossing, arched eyebrows, low hanging columella, pear shaped nose, large mouth, large ear lobes.	Thin and sparse hair, frontal balding, frontal bossing, arched eyebrows, long palpebral fissures, long eyelashes, anteverted nares, long philtrum, thin upper lip, large mouth, large ear lobe.	Frontal bossing, downslanting palpebral fissures, high palate and tongue tie.	NR	-	Mild frontal bossing, receding hairline, midface retrusion, short upturned nose which is triangular shape.	NR	Plagiocephaly, Angelman like	Retrognathism	Congenital ptosis, upslanting palpebral fissures, large fleshy ears, synophrys,	Upslanting palpebral fissures	Flat nasal bridge, synophrys	Large nose, protruding ears, synophrys, hirsuitism	Hypertelorism, full straight eyebrows, overfolded helix, high arched palate, retrognathia, small chin.	Broad nasal root, slightly bulbous nasal tip	Short nose, long philtrum, thin upper lip, epicanthic folds, synophrys	Straight nose, small jaw, pointed features, low anterior hairline, asymmetry	Straight nose, small jaw, pointed features, low anterior hairline with frontal upsweep of hair, asymmetry	Feingold like	Microcephalic, depressed nasal bridge, mildly deep-set eyes, large ears	Midface hypoplasia	NR	-
Dental
Delayed dental eruption	-	NR	-	-	-	- early dental eruption, first teeth at 15 weeks	-	-	-	-	-	-	-	-	+	+ Primary and secondary dentition. 2 baby teeth aged 14 years	NR	+	+	-	-	-	+ secondary dentition	-
Dental overcrowding	-	NR	-	+	-	-	-	-	-	-	+	-	-	-	+	-	NR	NR	NR	-	+	-	-	-
Other	Gets dressed and eats alone, gastrooesophageal reflux, incompetent cardia, episodic vomiting , distal hyperlaxity, broad foreskin, unfolded umbilicus	Nocturnal anxiety, knee flexion and foot eversion	Drooling	Multiple food allergies, abnormal MRI with loss of white matter volume, asymmetric enlargement of the ventricles, thin corpus callosum, enlarged extra-axial CSF spaces, continued myelination. EMG suggestive of very mild early demyelinating peripheral neuropathy.	Severe hypotonia, optic atrophy suspected due to poor ocular contact at birth but not confirmed. Astigmatism, hypermetropia, excessive sweating and dry skin	Bilateral 2nd toe overrides the 3rd.	Ataxia and spastic tremor.	Anxious and bruxism, small hands and feet.	-	Partial corpus callosum agenesis and interhemispheric cyst.	Urinary incontinence, good musical memory.	Oligodontia with unerupted 5th teeth (unaffected sibling the same)	Strabismus, perforated ear drums, very disrupted sleep	Sharp osteotendinous reflexes, gastro-oesophageal reflux, also short toes and asymmetry (lower left limb < lower limb right), drooling +++	Staring episodes, aggressive outbursts as a child and could hurt self. Narrow flat feet	No idea of the value of money. Teeth have turned black requiring extraction.	Right radial aplasia, rudiementary thumb, absent metacarpal, no radial synostosis	Minor bony abnormalities of the low dorsal vertebrae	Asymptomatic ventricular ectopic beats with RBBB	Proximal placed thumbs and drumstick fingers.		-	Poor memory recall, 2/3 toe syndactyly	Total optic atrophy and poor vision
Other genetic variants	NR	14q21.1 microdeletion	-	-	-	NR	-	NR	-	-	-	Maternally inherited 4p microdeletion	-	-	-	Bi-allelic FAT4 variants regarded as VUS	15q11.2 microdeletion and maternal DM	15q11.2 microdeletion	15q11.2 microdeletion, KCNJ2	-	-	-	5p15.31 VUS paternally inherited, father phenotypically normal	-
Table S1: Expanded Clinical Phenotype: Description of the clinical phenotype observed amongst TRIO mutation carriers grouped based upon variant location or protein effect (GEFD1, spectrin repeat and protein truncating): -, absent; +, present; M, male; F, Female; NR, not recorded; SD, standard deviation; OFC, occipitofrontal circumference; GORD, gastro-oesophageal reflux disease; NG, nasogastric.
